# Supplementary material for: Adult Ossabaw Pigs Prefer Fermented Sorghum Tea over Isocaloric Sweetened Water
Source: Animals (Basel). 2023 Oct 18;13(20):3253. doi: 10.3390/ani13203253 (PMC10603632; doi:10.3390/ani13203253)
Supplement: Supplementary file 1 [file animals-13-03253-s001.zip]

Archive with 2 entries (2 files):
- S2TransposeCode.pdf
- VideoS1.mp4
